# Supplementary material for: Phase Stability and Structural Reorganization of Silica in Cherts Under Thermal and Mechanochemical Stress
Source: Materials (Basel). 2025 Jun 28;18(13):3077. doi: 10.3390/ma18133077 (PMC12250848; doi:10.3390/ma18133077)
Supplement: Supplementary file 1 [file materials-18-03077-s001.zip]

Archive with 2 entries (2 files):
- materials-3694180-supplementary figures.docx
- materials-3694180-supplementary Table S1.docx
